# Supplementary material for: Assessing the role of REM13, REM34 and REM46 during the transition to the reproductive phase in Arabidopsis thaliana
Source: Plant Mol Biol. 2023 May 12;112(3):179–93. doi: 10.1007/s11103-023-01357-1 (PMC10267284; doi:10.1007/s11103-023-01357-1)
Supplement: Supplementary file 2 — Supplementary material 2 (XLSX 12.4 kb) [file 11103_2023_1357_MOESM2_ESM.xlsx]

## Sheet: Sheet1
Primer name	Description	Sequence
AtP_3575	rem13-1 genotypying forward	CAGCACTTCGTCTAGTGC
AtP_3576	rem13-1 genotypying reverse	CTTGTCTGAAACCAAAGGTAGATTC
AtP_6264	rem13-2 genotypying forward	GGACACGACCTGTAATGTTG
AtP_6265	rem13-2 genotypying reverse	CCATATCATACCACCGATGG
AtP_3631	rem34-1 genotyping forward	GCTCCTTCCCACACCAGTTC
RT 562	rem34-1 genotyping reverse	CACTCAGGTTTCATCACAGCACG
AtP_7573	rem46-1 genotypying forward	AGCCCTGATGTGTGAACCAT
AtP_7574	rem46-1 genotypying reverse	TGGTGACGATGATCATGCTG
AtP_2833	LB4 primer for FLAG mutants genotyping (LB)	CGTGTGCCAGGTGCCCACGGAATAGT
Atp_5218	SALK LBb1	GCGTGGACCGCTTGCTGCAACT
AtP_4056	TSF1 CDS cloning, forward	GGGGACAAGTTTGTACAAAAAAGCAGGCTCCATGGCCTCTTCAATGGCTAG
AtP_4057	TSF1 CDS cloning, reverse	GGGGACCACTTTGTACAAGAAAGCTGGGTGCTACAGATCCTTACCGCGGA
AtP_3779	REM13 CDS cloning, forward	GGGGACAAGTTTGTACAAAAAAGCAGGCTCGATGGAAGAGAACTCAAGTAAAAAAAAGC
AtP_3780	REM13 CDS cloning, reverse	GGGGACCACTTTGTACAAGAAAGCTGGGTgTCAGGCCTTGATAATGTGGAC
AtP_7482	REM46 CDS cloning, forward	GGGGACAAGTTTGTACAAAAAAGCAGGCTTCATGATGAACAGAGGAATTTC
AtP_7483	REM46 CDS cloning, reverse	GGGGACCACTTTGTACAAGAAAGCTGGGTCTCATCCTCTTATAACATGG
RT2580	REM13 expression analysis forward	GACGTGCGAAACTGAAGACT
RT2581	REM13 expression analysis reverse	GTAAAGACGGTATGCGCGTT
RT2268	REM34 expression analysis forward	AGCTTGTGAGACTGCTCCAC
RT2269	REM34 expression analysis reverse	CCTGATCGGAGACTGAGCAC
RT2268	REM46 expression analysis forward	GCTGCGCATACCAACTAAGG
RT2269	REM46 expression analysis reverse	TCCCTTGATTGTTTGACCCTT
RT143	LFY expression analysis forward	TCCACTGCCTAGACGAAGAAGC
RT144	LFY expression analysis reverse	TCCCAGCCATGACGACAAGC
RT242	AP1 expression analysis forward	GCAATGAGCCCTAAAGAGCTTCAG
RT243	AP1 expression analysis reverse	CATGTAAGGATGCTGGATTTGGTGC
AtP_1323	SOC1 expression analysis forward	ATCGAGGAGCTGCAACAGAT
AtP_1324	SOC1 expression analysis reverse	TTGACCAAACTTCGCTTTCA
RT2414	EIF4 expression analysis forward	AAACTCAATGAAGTACTTGAGGGACA
RT2415	EIF4 expression analysis reverse	TCTCAAAACCATAAGCATAAATACCC
AtP_2052	H4 probe forward	caccATGGCAGGAAGAGGAAAAG
AtP_4389	H4 probe reverse + T7 site	TAATACGACTCACTATAGGGTCAACCACCAAATCCATATAG
Atp_5851	REM13 probe forward	AAAATAGAACGCGCATACCG
AtP_8168	REM13 probe reverse + T7 site	TAATACGACTCACTATAGGGTCGTGAACCAAACCGTGATA
RT 562	REM34 probe forward	CACTCAGGTTTCATCACAGCACG
Atp_6875	REM34 probe reverse + T7 site	TAATACGACTCACTATAGGGTAGCCCATTAGCGCAGCAGAAG
Atp_5853	REM46 probe forward	GAACCAGCATCGGCAAATA
AtP_8169	REM46 probe reverse + T7 site	TAATACGACTCACTATAGGGAACATGGACCTTGATTTCTCG
