# Supplementary material for: Assessing the role of REM13, REM34 and REM46 during the transition to the reproductive phase in Arabidopsis thaliana
Source: Plant Mol Biol. 2023 May 12;112(3):179–93. doi: 10.1007/s11103-023-01357-1 (PMC10267284; doi:10.1007/s11103-023-01357-1)
Supplement: Supplementary file 3 — Supplementary material 3 (XLSX 10.3 kb) [file 11103_2023_1357_MOESM3_ESM.xlsx]

## Sheet: Table S1
Non-redundant list of REM genes detected by, Swamithaman et al., 2008; Romanel et al., 2009 and Wang et al., 2012
Locus	Gene name
AT3G19184	REM1
AT5G42700	REM2
AT5G58280	REM3
AT1G49480	REM4/RTV1
AT3G18990	REM5/VRN1
AT4G33280	REM6
AT3G18960	REM7
AT4G01580	REM8
AT1G49475	REM9
AT5G66980	REM10
AT5G60140	REM11/VAL
AT5G60130	REM12
AT3G46770	REM13
AT1G16640	REM14
AT5G57720	REM15
AT3G53310	REM16
AT4G34400	REM17/TFS1
AT3G06160	REM18
AT3G06220	REM19
AT5G18000	REM20/VDD
AT5G18090	REM21
AT3G17010	REM22
AT2G35310	REM23
AT2G16210	REM24
AT5G09780	REM25
AT5G25475	REM26
AT5G25470	REM27
AT1G26680	REM28
AT2G24650	REM29
AT2G24680	REM30
AT2G24690	REM31
AT2G24700	REM32
AT4G00260	REM33
AT4G31610	REM34
AT4G31615	REM35
AT4G31620	REM36
AT4G31630	REM37
AT4G31640	REM38
AT4G31650	REM39
AT4G31660	REM40
AT4G31680	REM41
AT4G31690	REM42
AT1G20600	REM43
AT4G03170	REM44
AT1G05930	REM45
AT5G60142	REM46
AT1G08985
AT1G10455
AT1G51970
AT1G78640
AT2G33720
AT4G03160
AT5G32460
AT5G54067
AT1G05615
AT1G05920
AT1G32030
AT1G50220
AT2G18810
AT2G24670
AT2G27410
AT2G31420
AT2G31460
AT2G31720
AT2G32905
AT2G46730
AT3G24850
AT3G49610
AT4G02870
AT4G05630
AT5G24050
AT5G26805
AT5G38490
AT5G38500
AT5G60150
