# Supplementary material for: Assessing the role of REM13, REM34 and REM46 during the transition to the reproductive phase in Arabidopsis thaliana
Source: Plant Mol Biol. 2023 May 12;112(3):179–93. doi: 10.1007/s11103-023-01357-1 (PMC10267284; doi:10.1007/s11103-023-01357-1)
Supplement: Supplementary file 4 — Supplementary material 4 (XLSX 19.1 kb) [file 11103_2023_1357_MOESM4_ESM.xlsx]

## Sheet: Hoja1
REM1	REM2	REM3	REM4 (RTV1)	REM5 (VRN1)	REM6	REM7	REM8	REM9	REM10	REM11 (VAL)	REM12	REM13	REM14	REM15	REM16	REM17 (TFS1)	REM18	REM19	REM20 (VDD)	REM21	REM22	REM23	REM24	REM25	REM26	REM27	REM28	REM29	REM30	REM31	REM32	REM33	rem34	REM35	REM36	REM37	REM38	REM39	REM40	REM46	AT1G08985	AT1G10455	REM43	AT1G51970	AT1G78640	AT2G33720	AT4G03160	REM44	REM41
AT3G19184	AT5G42700	AT5G58280	AT1G49480	AT3G18990	AT4G33280	AT3G18960	AT4G01580	AT1G49475	AT5G66980	AT5G60140	AT5G60130	AT3G46770	AT1G16640	AT5G57720	AT3G53310	AT4G34400	AT3G06160	AT3G06220	AT5G18000	AT5G18090	AT3G17010	AT2G35310	AT2G16210	AT5G09780	AT5G25475	AT5G25470	AT1G26680	AT2G24650	AT2G24680	AT2G24690	AT2G24700	AT4G00260	AT4G31610	AT4G31615	AT4G31620	AT4G31630	AT4G31640	AT4G31650	AT4G31660	AT5G60142	AT1G08985	AT1G10455	AT1G20600	AT1G51970	AT1G78640	AT2G33720	AT4G03160	AT4G03170	AT4G31680
AT1G59540	AT3G51280	AT1G59540	AT5G15520	AT5G08650	AT3G12203	AT5G37010	AT1G44110	AT1G65090	AT5G30269	AT2G03960	AT4G39917	AT2G39851	AT4G39630	AT2G16910	AT5G16920	AT4G16550	AT5G43990	AT3G17010	AT4G21630	AT5G58782	AT2G16210	AT1G09450	AT2G16910	AT2G31220	AT1G59540	AT5G63240	AT2G44470	AT4G16310	AT1G59540	AT5G59880	AT1G59540	AT2G44470	AT3G06220	AT5G37010	AT1G09450	AT3G43867	AT1G09450	AT5G43990	AT1G31390	AT5G43990	AT3G42830	AT1G47450	AT5G30269	AT5G30269	AT3G29778	AT5G30269	AT5G30269	AT1G54230	AT4G12540
AT2G07170	AT1G59540	AT2G07170	AT3G59650	AT1G15980	AT1G65880	AT5G67270	AT3G51280	AT1G48990	AT1G42650	AT3G20520	AT5G09370	AT5G18000	AT1G59540	AT1G62940	AT2G16910	AT3G06220	AT1G14180	AT5G57720	AT2G12480	AT4G21630	AT2G31220	AT5G37010	AT5G16920	AT2G16910	AT5G37010	AT4G32490	AT5G38170	AT4G32820	AT1G09450	AT4G11150	AT2G07170	AT5G38160	AT1G77270	AT1G09450	AT4G14330	AT3G29205	AT1G59540	AT1G14180	AT1G53945	AT1G59540	AT2G03190	AT2G39851	AT1G42650	AT1G42650	AT5G30269	AT3G42115	AT1G42650	AT1G80990	AT5G37010
AT1G09450	AT2G33560	AT1G09450	AT4G30330	AT1G45474	AT5G49190	AT3G51280	AT2G33560	AT3G01570	AT3G42115	AT2G45840	AT1G13605	AT1G52970	AT3G51280	AT4G34850	AT3G63093	AT1G09450	AT1G09450	AT4G16550	AT5G58400	AT2G39851	AT4G27330	AT1G59540	AT1G62940	AT4G27330	AT3G51280	AT1G04380	AT5G38160	AT2G31970	AT2G07170	AT4G30010	AT5G37010	AT2G34700	AT5G61850	AT2G07170	AT1G59540	AT4G08660	AT4G14330	AT1G77270	AT1G71470	AT1G77270	AT3G27321	AT1G52970	AT2G14400	AT2G14400	AT3G42115	AT5G07505	AT2G14400	AT3G12850	AT2G07170
AT5G37010	AT2G07170	AT5G37010	AT1G20430	AT2G39470	AT2G01770	AT4G14330	AT5G37010	AT4G16160	AT2G14400	AT3G14520	AT3G29152	AT5G21150	AT2G33560	AT1G69500	AT4G28397	AT5G61850	AT3G26050	AT5G09780	AT4G22050	AT4G22050	AT2G16910	AT4G14330	AT1G69500	AT1G62940	AT2G07170	AT3G12880	AT1G68510	AT5G59880	AT2G32590	AT4G37830	AT1G09450	AT2G41225	AT5G62230	AT1G59540	AT3G26050	AT2G06160	AT3G26050	AT2G19170	AT5G37140	AT1G09450	AT1G24212	AT5G38330	AT3G42115	AT4G07935	AT3G30413	AT3G29778	AT4G07935	AT1G60300	AT4G09060
AT2G32590	AT5G37010	AT3G51280	AT3G17300	AT1G65230	AT4G34520	AT1G44110	AT1G59540	AT1G27461	AT5G33306	AT1G24540	AT2G03190	AT5G38330	AT1G09450	AT4G14080	AT1G75790	AT3G17010	AT4G14330	AT4G34400	AT3G46770	AT4G24974	AT1G62940	AT3G26050	AT4G34850	AT4G34850	AT2G33560	AT5G07260	AT2G41225	AT5G42400	AT4G21270	AT3G55440	AT4G14330	AT5G38170	AT5G43990	AT4G14330	AT4G21270	AT1G17495	AT2G07170	AT3G18524	AT2G04565	AT1G26540	AT5G63230	AT2G27315	AT5G33306	AT5G35332	AT1G42650	AT1G42650	AT4G06594	AT1G27260	AT2G38160
AT4G14330	AT3G03130	AT2G33560	AT2G18400	AT2G04842	AT4G25980	AT2G07170	AT3G55660	AT4G25140	AT5G35332	AT4G09960	AT5G48945	AT4G13263	AT4G12540	AT2G31220	AT1G74130	AT4G14330	AT1G59540	AT1G02065	AT5G08315	AT1G52970	AT4G16550	AT2G07170	AT1G75790	AT3G42960	AT2G32590	AT2G14365	AT2G34700	AT4G30010	AT5G37010	AT3G02080	AT3G51280	AT1G68510	AT1G09450	AT4G09060	AT5G37010	AT5G34770	AT5G37010	AT1G09450	AT2G02770	AT4G21270	AT1G26799	AT4G13261	AT5G35332	AT3G42115	AT4G05582	AT4G05582	AT5G35332	AT5G16090	AT3G56100
AT4G21270	AT1G44110	AT4G12540	AT5G23290	AT1G56500	AT1G78500	AT2G33560	AT5G67270	AT4G10020	AT4G07935	AT2G04645	AT2G02515	AT1G47450	AT1G44110	AT3G42960	AT1G33430	AT5G43990	AT1G77270	AT4G31610	AT2G27315	AT5G38330	AT4G34850	AT2G32590	AT3G13220	AT1G69500	AT1G09450	AT3G48300	AT4G28365	AT4G11150	AT4G14330	AT1G26630	AT4G21270	AT5G38195	AT4G31690	AT4G12540	AT2G32590	AT2G14380	AT2G32590	AT3G61650	AT4G04090	AT2G19170	AT4G04580	AT2G35615	AT4G07935	AT4G06594	AT5G28495	AT3G30413	AT5G33306	AT2G38690	AT1G05440
AT1G16630	AT1G09450	AT4G14330	AT3G54560	AT2G21960	AT4G03050	AT1G59540	AT5G56120	AT3G18570	AT1G36010	AT1G20680	AT5G63230	AT5G58782	AT4G09060	AT3G13220	AT1G69500	AT1G77270	AT4G21270	AT2G16210	AT5G58412	AT4G13263	AT3G42960	AT4G09060	AT4G14080	AT4G14080	AT4G14330	AT3G47190	AT5G38195	AT4G32470	AT3G26050	AT3G52590	AT2G32590	AT5G07500	AT1G26540	AT2G38160	AT5G55520	AT2G11440	AT2G38160	AT4G20940	AT5G55440	AT4G14200	AT1G72580	AT1G57775	AT1G36010	AT5G33306	AT5G34833	AT5G28495	AT3G31317	AT1G24250	AT1G09450
AT3G51280	AT2G32590	AT2G32590	AT1G73940	AT5G60600	AT5G09640	AT4G09060	AT2G07170	AT1G54860	AT5G34833	AT5G46300	AT3G01326	AT4G13261	AT3G26050	AT5G16920	AT5G13380	AT3G26050	AT2G32590	AT5G61850	AT3G45940	AT3G20520	AT1G69500	AT5G43990	AT3G63093	AT3G13220	AT4G21270	AT2G15325	AT5G47670	AT2G36720	AT2G33560	AT4G32470	AT2G33560	AT5G47670	AT4G14330	AT2G33560	AT2G07170	AT5G36070	AT4G21270	AT4G29360	AT4G09930	AT3G26050	AT4G21080	AT4G13263	AT4G06594	AT3G31317	AT2G14400	AT2G14400	AT3G42115	AT1G29570	AT2G33640
AT2G33560	AT5G67270	AT3G26050	AT3G12870	AT3G10060	AT3G44460	AT3G20260	AT4G14330	AT3G27660	AT4G05582	AT4G32170	AT5G35550	AT4G24974	AT2G38160	AT1G74130	AT1G62940	AT1G59540	AT4G29360	AT1G69180	AT1G23420	AT4G13261	AT5G57720	AT4G22860	AT3G42960	AT3G59510	AT3G06030	AT4G28365	AT5G63240	AT3G47890	AT1G16630	AT5G19510	AT5G55520	AT5G44360	AT4G16550	AT3G51280	AT5G43990	AT3G58890	AT1G16630	AT4G21270	AT4G08465	AT1G14180	AT1G27250	AT5G60000	AT3G31317	AT2G11820	AT2G06240	AT5G34833	AT2G11820	AT5G46380	AT1G65710
AT3G26050	AT4G12540	AT4G09060	AT1G54690	AT5G19220	AT5G62400	AT2G20590	AT2G20590	AT5G40420	AT4G06594	AT3G48230	AT4G22115	AT4G21630	AT1G10780	AT1G75790	AT4G14815	AT3G61250	AT5G37010	AT4G21970	AT2G39851	AT1G47450	AT4G14080	AT1G05440	AT3G59510	AT2G16210	AT5G67270	AT5G56369	AT2G21260	AT3G12810	AT3G51280	AT5G02960	AT3G58650	AT2G21260	AT3G61250	AT3G56100	AT3G58650	AT2G14415	AT3G56100	AT1G59540	AT5G39930	AT2G22610	AT3G28853	AT5G45910	AT5G35756	AT5G35756	AT2G06967	AT2G06240	AT5G35756	AT2G32310	AT4G14330
AT1G53140	AT4G09060	AT1G44110	AT3G11500	AT3G23700	AT5G07500	AT1G09470	AT1G09450	AT3G54940	AT5G35756	AT4G12890	AT1G43665	AT3G23130	AT5G37010	AT3G59510	AT3G13220	AT4G31690	AT5G55520	AT5G44620	AT5G42230	AT2G24205	AT3G13220	AT3G56100	AT1G74130	AT1G18960	AT1G16630	AT3G08900	AT4G32490	AT3G55440	AT5G55520	AT2G18020	AT1G16630	AT5G08460	AT4G22860	AT5G67270	AT1G16630	AT1G43724	AT2G19090	AT3G26050	AT1G80133	AT4G14330	AT5G52655	AT1G45190	AT2G11820	AT4G05582	AT5G32002	AT2G13090	AT1G36010	AT1G01400	AT1G54840
AT3G58650	AT4G14330	AT1G16630	AT2G07340	AT1G75460	AT3G25160	AT5G56120	AT5G55520	AT4G26740	AT2G11820	AT3G58780	AT1G73560	AT5G60000	AT2G07170	AT4G27330	AT2G41415	AT2G32590	AT4G22860	AT4G16545	AT5G58782	AT5G60945	AT3G59510	AT2G33640	AT1G33430	AT1G74130	AT1G44110	AT3G24605	AT5G08460	AT1G24706	AT1G53140	AT3G62250	AT3G26050	AT4G28365	AT3G26050	AT3G26050	AT1G03780	AT5G17725	AT4G12540	AT5G43020	AT1G53930	AT2G32590	AT3G54550	AT1G56385	AT2G12640	AT3G30716	AT5G32060	AT5G32060	AT3G30716	AT1G27280	AT1G59540
AT5G55520	AT4G01730	AT4G21270	AT2G27970	AT1G55480	AT3G29385	AT1G09450	AT1G72670	AT5G65165	AT3G30413	AT2G42830	AT2G25700	AT2G04037	AT5G67270	AT3G63093	AT4G34850	AT4G21270	AT3G06220	AT1G02190	AT1G69100	AT5G18000	AT5G62080	AT4G12540	AT1G01280	AT1G06170	AT4G01730	AT5G12460	AT1G04380	AT5G46400	AT3G06030	AT4G16310	AT1G53140	AT4G33280	AT4G31685	AT2G20590	AT2G33560	AT4G10460	AT2G33640	AT4G14200	AT3G50090	AT3G18524	AT1G48195	AT2G04037	AT5G34833	AT1G36010	AT5G33306	AT2G06967	AT5G32518	AT5G17830	AT1G02970
AT3G06030	AT4G39630	AT2G38160	AT5G25090	AT3G59780	AT5G22810	AT3G55660	AT3G58650	AT2G23640	AT3G30716	AT5G49180	AT3G05741	AT3G56610	AT3G54710	AT4G16550	AT4G14080	AT4G22860	AT2G07170	AT4G31690	AT3G56610	AT5G63063	AT1G06170	AT4G21270	AT5G07230	AT5G07230	AT4G09060	AT1G68510	AT5G07500	AT3G08610	AT3G58650	AT2G33040	AT3G55660	AT5G27200	AT1G59540	AT2G32590	AT3G56100	AT2G07790	AT4G09060	AT2G32590	AT3G09110	AT1G72250	AT4G22430	AT4G11653	AT4G05582	AT5G32518	AT1G36300	AT5G32002	AT2G12640	AT3G07250	AT1G09470
AT1G03780	AT3G55660	AT3G58650	AT4G35905	AT3G48420	AT4G30880	AT1G65710	AT4G09060	AT2G28490	AT4G06584	AT1G02530	AT1G13755	AT1G23420	AT2G20590	AT1G33430	AT3G59510	AT1G26540	AT5G43020	AT1G69120	AT2G24205	AT1G12180	AT5G07230	AT2G33560	AT4G28397	AT5G62080	AT5G55520	AT3G27785	AT5G44360	AT1G22840	AT4G12540	AT4G00100	AT3G06030	AT4G34520	AT2G32590	AT1G44110	AT1G78430	AT4G05634	AT2G33560	AT4G14330	AT5G43240	AT5G37010	AT3G61500	AT3G56610	AT5G32518	AT2G12640	AT1G36010	AT4G07456	AT1G37030	AT5G48420	AT5G67270
AT4G12540	AT1G16630	AT5G67270	AT2G38810	AT3G54050	AT2G23230	AT4G29360	AT1G09470	AT1G47540	AT3G31317	AT4G21630	AT5G46877	AT3G01185	AT3G48160	AT5G07230	AT3G42960	AT5G37010	AT3G56100	AT1G10980	AT2G14378	AT3G57250	AT1G74130	AT3G51280	AT3G11980	AT1G75790	AT3G20260	AT1G15150	AT5G27200	AT4G34700	AT1G03780	AT3G08610	AT1G44110	AT4G30880	AT5G37010	AT1G65710	AT1G14180	AT1G30030	AT5G55520	AT1G26540	AT3G58400	AT3G61650	AT2G26320	AT2G20595	AT3G25485	AT1G37030	AT4G04405	AT3G25485	AT4G07516	AT1G65165	AT2G20590
AT4G09060	AT4G21270	AT5G55520	AT4G39630	AT1G52510	AT1G62225	AT3G58650	AT1G10780	AT1G17810	AT3G25485	AT1G61720	AT1G72580	AT4G11653	AT3G03130	AT1G01280	AT1G13140	AT5G62230	AT1G05440	AT4G26280	AT5G60945	AT5G50423	AT1G18960	AT1G16630	AT2G41415	AT5G44540	AT1G53140	AT5G57920	AT5G38180	AT3G07480	AT2G22610	AT1G22840	AT1G03780	AT1G71691	AT4G21270	AT1G05440	AT3G51280	AT3G29455	AT1G53140	AT2G24630	AT1G49110	AT5G44635	AT5G38960	AT3G01185	AT2G15540	AT3G32475	AT2G13080	AT5G33306	AT3G32475	AT3G10430	AT2G26180
AT2G38160	AT3G58650	AT3G55660	AT5G18790	AT1G64680	AT5G47670	AT5G55520	AT4G21270	AT5G55240	AT1G37090	AT1G56105	AT4G35725	AT5G08315	AT2G32590	AT3G11980	AT1G44224	AT2G07170	AT1G03780	AT4G00870	AT1G52970	AT3G56610	AT3G17675	AT1G14180	AT1G06280	AT1G01280	AT3G58650	AT1G62340	AT4G30880	AT2G33040	AT4G21820	AT3G09500	AT4G26660	AT5G09640	AT1G14180	AT1G09470	AT1G53140	AT2G13740	AT3G58650	AT5G55520	AT5G01130	AT5G55520	AT4G05980	AT2G40995	AT2G13080	AT1G41850	AT2G05750	AT1G36010	AT1G41850	AT2G29830	AT3G26050
[truncated: 25 more columns]
