# Supplementary material for: Assessing the role of REM13, REM34 and REM46 during the transition to the reproductive phase in Arabidopsis thaliana
Source: Plant Mol Biol. 2023 May 12;112(3):179–93. doi: 10.1007/s11103-023-01357-1 (PMC10267284; doi:10.1007/s11103-023-01357-1)
Supplement: Supplementary file 5 — Supplementary material 5 (XLSX 19.9 kb) [file 11103_2023_1357_MOESM5_ESM.xlsx]

## Sheet: REM13
Analysis Type:	PANTHER Overrepresentation Test (Released 20210224)
Annotation Version and Release Date:	GO Ontology database DOI: 10.5281/zenodo.5228828 Released 2021-08-18
Analyzed List:	upload_1 (Arabidopsis thaliana)
Reference List:	Arabidopsis thaliana (all genes in database)
Test Type:	FISHER
Correction:	FDR
GO biological process complete	Arabidopsis thaliana - REFLIST (27462)	upload_1 (31)	upload_1 (expected)	upload_1 (over/under)	upload_1 (fold Enrichment)	upload_1 (raw P-value)	upload_1 (FDR)
synergid death (GO:0010198)	5	2	0.01	+	> 100	2.57e-05	0.0153
programmed cell death involved in cell development (GO:0010623)	9	2	0.01	+	> 100	6.72e-05	0.0364
plant ovule development (GO:0048481)	55	5	0.06	+	80.53	6.79e-09	4.04e-05
plant-type ovary development (GO:0035670)	57	5	0.06	+	77.71	8.03e-09	2.39e-05
carpel development (GO:0048440)	79	5	0.09	+	56.07	3.77e-08	7.47e-05
gynoecium development (GO:0048467)	92	5	0.1	+	48.15	7.78e-08	0.000116
floral whorl development (GO:0048438)	198	5	0.22	+	22.37	3.04e-06	0.00258
floral organ development (GO:0048437)	248	6	0.28	+	21.43	3.56e-07	0.000423
flower development (GO:0009908)	360	6	0.41	+	14.76	2.97e-06	0.00294
reproductive shoot system development (GO:0090567)	376	6	0.42	+	14.14	3.8e-06	0.00282
developmental process involved in reproduction (GO:0003006)	1458	9	1.65	+	5.47	2.37e-05	0.0157
reproductive process (GO:0022414)	1754	9	1.98	+	4.55	9.96e-05	0.0494
reproduction (GO:0000003)	1764	9	1.99	+	4.52	0.000104	0.0476

## Sheet: TFS1_REM17
Analysis Type:	PANTHER Overrepresentation Test (Released 20210224)
Annotation Version and Release Date:	GO Ontology database DOI: 10.5281/zenodo.5228828 Released 2021-08-18
Analyzed List:	upload_1 (Arabidopsis thaliana)
Reference List:	Arabidopsis thaliana (all genes in database)
Test Type:	FISHER
Correction:	FDR
GO biological process complete	Arabidopsis thaliana - REFLIST (27462)	upload_1 (92)	upload_1 (expected)	upload_1 (over/under)	upload_1 (fold Enrichment)	upload_1 (raw P-value)	upload_1 (FDR)
DNA integrity checkpoint signaling	26	3	0.09	34.44	+	0.000124	0.0254
cell cycle checkpoint signaling	41	4	0.14	29.12	+	1.56e-05	0.00464
negative regulation of cell cycle phase transition	42	4	0.14	28.43	+	1.71e-05	0.00483
regulation of cell cycle phase transition	72	4	0.24	16.58	+	0.000124	0.0246
regulation of cell cycle process	138	8	0.46	17.3	+	3.28e-08	3.25e-05
regulation of cell cycle	232	9	0.78	11.58	+	1.19e-07	8.87e-05
negative regulation of cell cycle process	68	6	0.23	26.34	+	1.81e-07	0.00012
negative regulation of cell cycle	77	6	0.26	23.26	+	3.61e-07	0.000195
microtubule-based movement	66	7	0.22	31.66	+	5e-09	7.43e-06
microtubule-based process	223	13	0.75	17.4	+	1.18e-12	2.33e-09
movement of cell or subcellular component	89	7	0.3	23.48	+	3.43e-08	2.92e-05
cell cycle DNA replication	34	3	0.11	26.34	+	0.000258	0.0451
cell cycle process	415	16	1.39	11.51	+	1.04e-12	3.08e-09
cell cycle	454	17	1.52	11.18	+	2.96e-13	1.76e-09
DNA-dependent DNA replication	109	5	0.37	13.69	+	4.1e-05	0.00937
DNA replication	121	5	0.41	12.33	+	6.61e-05	0.014
spindle organization	64	5	0.21	23.32	+	3.53e-06	0.0014
microtubule cytoskeleton organization	161	7	0.54	12.98	+	1.57e-06	0.000777
cytoskeleton organization	281	7	0.94	7.44	+	5.2e-05	0.0115
organelle organization	1696	19	5.68	3.34	+	3.2e-06	0.00136
cellular component organization	2445	20	8.19	2.44	+	0.000153	0.0293
regulation of DNA metabolic process	88	5	0.29	16.96	+	1.53e-05	0.0048
protein acylation	87	4	0.29	13.72	+	0.000249	0.0449
nuclear division	162	7	0.54	12.9	+	1.63e-06	0.000746
organelle fission	198	7	0.66	10.55	+	5.84e-06	0.00217
meiotic cell cycle process	156	6	0.52	11.48	+	1.77e-05	0.00478
meiotic cell cycle	172	6	0.58	10.41	+	3.01e-05	0.00715
mitotic cell cycle process	204	7	0.68	10.24	+	7.06e-06	0.00247
mitotic cell cycle	248	10	0.83	12.04	+	1.6e-08	1.9e-05
DNA recombination	162	5	0.54	9.21	+	0.000248	0.046
DNA metabolic process	453	9	1.52	5.93	+	2.46e-05	0.00636
DNA repair	317	8	1.06	7.53	+	1.35e-05	0.00448
cellular response to DNA damage stimulus	354	8	1.19	6.75	+	2.93e-05	0.00726
chromosome organization	515	12	1.73	6.96	+	1.92e-07	0.000114
